# Supplementary material for: DeltaDTM: A global coastal digital terrain model
Source: Sci Data. 2024 Mar 6;11:273. doi: 10.1038/s41597-024-03091-9 (PMC10917791; doi:10.1038/s41597-024-03091-9)
Supplement: Supplementary file 2 — Supplymentary Table 1 [file 41597_2024_3091_MOESM2_ESM.xlsx]

## Sheet: validation_all_areas
Supplementary Table 1: Full version of Table 9
Height error statistics per land cover class and all land covers combined as per Table 5 split out for each validation area from Table 6.
dataset	land cover	n	bias	mae	mad	rmse	b1m	b2m	b5m
australia	Wetland	525357	-0.12	0.25	0.19	0.33	100	100	100
australia	Grassland	1195841	-0.20	0.36	0.23	0.49	97	100	100
australia	Cropland	21424	-0.15	0.30	0.23	0.39	99	100	100
australia	Urban	8141	0.01	0.94	0.72	1.25	62	90	100
australia	Trees	1628773	-0.08	0.78	0.41	1.27	76	90	99
australia	Mangroves	483255	0.74	0.96	0.66	1.35	64	85	100
australia	Overall	3952547	-0.02	0.59	0.31	0.99	85	94	100
florida	Wetland	2213104	0.01	0.33	0.24	0.48	96	99	100
florida	Grassland	1933126	0.25	0.51	0.34	0.72	88	98	100
florida	Cropland	228976	0.15	0.28	0.17	0.46	95	99	100
florida	Urban	2556095	-0.07	0.49	0.34	0.73	89	98	100
florida	Trees	3750084	0.18	0.40	0.27	0.58	94	99	100
florida	Mangroves	2472533	0.19	0.35	0.25	0.49	95	100	100
florida	Overall	13208385	0.12	0.41	0.28	0.61	93	99	100
indonesia	Wetland	199555	0.04	0.40	0.31	0.50	95	100	100
indonesia	Grassland	1679234	0.21	0.59	0.48	0.79	84	99	100
indonesia	Cropland	566366	-0.11	0.49	0.37	0.63	91	99	100
indonesia	Urban	28691	-0.01	0.44	0.36	0.60	92	100	100
indonesia	Trees	4684674	0.03	0.48	0.39	0.64	90	99	100
indonesia	Mangroves	223136	-0.07	0.51	0.37	0.67	89	99	100
indonesia	Overall	8198017	0.04	0.50	0.42	0.67	89	99	100
latvia	Wetland	117627	-0.42	0.48	0.22	0.60	93	99	100
latvia	Grassland	632235	-0.17	0.45	0.28	0.71	92	98	100
latvia	Cropland	368522	-0.15	0.29	0.19	0.38	98	100	100
latvia	Urban	118979	-0.70	0.88	0.47	1.33	72	90	99
latvia	Trees	1662818	-0.31	0.64	0.31	1.16	84	94	99
latvia	Overall	2906187	-0.28	0.56	0.29	1.00	87	96	99
marshall	Wetland	6	0.69	0.79	0.53	0.90	67	100	100
marshall	Grassland	2842	0.47	0.89	0.59	1.11	64	93	100
marshall	Urban	2460	0.28	0.99	0.48	1.22	59	89	100
marshall	Trees	3481	0.95	1.06	0.52	1.26	51	92	100
marshall	Overall	8939	0.61	0.98	0.52	1.20	57	91	100
mexico	Wetland	4760852	0.07	0.39	0.31	0.50	95	100	100
mexico	Grassland	4995129	0.42	0.57	0.34	0.80	85	98	100
mexico	Cropland	175399	0.51	0.59	0.36	0.75	82	99	100
mexico	Urban	193057	-0.09	0.67	0.48	0.95	80	95	100
mexico	Trees	2425547	0.38	0.68	0.41	1.01	81	95	100
mexico	Mangroves	839893	-0.17	0.56	0.40	0.82	85	97	100
mexico	Overall	13415760	0.25	0.53	0.36	0.76	88	98	100
netherlands	Wetland	385798	-0.11	0.29	0.20	0.44	97	99	100
netherlands	Grassland	11913519	-0.06	0.31	0.19	0.60	96	98	100
netherlands	Cropland	6399660	0.06	0.22	0.15	0.33	99	100	100
netherlands	Urban	2763729	-0.39	0.62	0.36	1.03	84	95	99
netherlands	Trees	3983525	-0.14	0.52	0.31	0.88	88	96	100
netherlands	Overall	25476046	-0.08	0.35	0.21	0.66	94	98	100
poland	Wetland	25205	0.28	0.42	0.28	0.55	94	100	100
poland	Grassland	290941	0.14	0.48	0.25	0.79	91	97	100
poland	Cropland	1344919	0.18	0.26	0.16	0.37	98	100	100
poland	Urban	77964	-0.16	0.72	0.44	1.15	79	93	99
poland	Trees	182259	0.05	1.00	0.52	1.66	70	87	98
poland	Overall	1924370	0.15	0.38	0.19	0.71	93	98	100
uk	Wetland	36780	-0.92	0.94	0.26	1.04	60	98	100
uk	Grassland	784332	-0.52	0.61	0.24	0.82	89	97	100
uk	Cropland	2777995	-0.52	0.53	0.17	0.60	97	100	100
uk	Urban	145781	-0.70	0.80	0.35	1.17	76	94	99
uk	Trees	261257	-0.40	0.75	0.37	1.14	79	94	99
uk	Overall	4009925	-0.52	0.58	0.19	0.72	93	99	100
